# Supplementary material for: Relationships between maximum tongue pressure and second formant transition in speakers with different types of dysarthria
Source: PLoS One. 2022 Mar 8;17(3):e0264995. doi: 10.1371/journal.pone.0264995 (PMC8903301; doi:10.1371/journal.pone.0264995)
Supplement: S1 File — Re-measurement: Result of a re-measurement by the same inspector > 6 months after the original measurement (30% of speakers with dysarthria). (XLSX) [file pone.0264995.s001.xlsx]

## Sheet: Sheet1
ID	Age	Sex	Diagnosis	Etiologies	Dysarthric subtype	F2slope (Hz/ms)		TP (kPa)	taDDK		Speech inteligility			Group
							Re-measurement (n = 19)		1st trial	2nd trial	Examiner 1	Examiner 2	Examiner 3
D1	68	male	PD	progressive neurologic disease	Hypokinetic	9.99244	10.1638	30.3	8.928	9.388	2	2	2.5	dysarthria
D2	65	male	Stroke	neurovascular event	UUMN	5.3	NA	41.9	5.605	5.54	1.5	1.5	2	dysarthria
D3	55	male	Thyrotoxic myopathy	other neuropathies	Mixed	9.1	10.7594	26.9	7.053	7.84	1.5	2	2	dysarthria
D4	66	male	Stroke	neurovascular event	Unspecified	11.4	NA	36.2	6.66667	6.5	2	2	2.5	dysarthria
D5	58	male	Stroke	neurovascular event	UUMN	11.1	10.8439	54.7	5.1	4.9	2	2	2.5	dysarthria
D6	63	male	CBD	progressive neurologic disease	Mixed	8.8	NA	42.7	5.22	5.078	1.5	1.5	2.5	dysarthria
D7	73	male	Stroke	neurovascular event	UUMN	8.4	NA	29.9	5.66667	6.33333	1	2	1	dysarthria
D8	45	male	Stroke	neurovascular event	Unspecified	9.2	NA	37.4	6.604	6.621	1	2	1	dysarthria
D9	42	male	Fisher Synonyms	other neuropathies	Flaccid	8.4	NA	42.4	6.494	5.994	1.5	2.5	1.5	dysarthria
D10	77	male	Stroke	neurovascular event	UUMN	8.5	NA	48.3	5	4.66667	1.5	2	1.5	dysarthria
D11	65	male	ALS	progressive neurologic disease	Mixed	3.6	NA	24.9	3.1	3.5	1.5	2.5	1.5	dysarthria
D12	68	male	Stroke	neurovascular event	UUMN	9.7	NA	43.5	5.847	5.855	2	1.5	2.5	dysarthria
D13	77	male	Stroke	neurovascular event	Unspecified	7.8	7.34903	32.9	7.84	7.139	1	1.5	2	dysarthria
D14	64	male	Stroke	neurovascular event	UUMN	7.8	NA	29.5	3.92157	3.9804	2	2.5	2.5	dysarthria
D15	55	male	Stroke	neurovascular event	UUMN	9.7	NA	30.5	3.4	3.2	2	2	2	dysarthria
D16	77	male	PSP	progressive neurologic disease	Mixed	3.9	4.24287	10	5	4.66667	2.5	2.5	2.5	dysarthria
D17	68	male	MSA-C	progressive neurologic disease	Mixed	10.4	NA	36.8	4	4	2	2	2	dysarthria
D18	70	male	Stroke	neurovascular event	UUMN	9.1	NA	39.1	5.59211	5.86319	1.5	1.5	1.5	dysarthria
D19	78	male	Stroke	neurovascular event	Mixed	9.3	8.18637	38	6.33333	6	1.5	2.5	2	dysarthria
D20	62	male	MSA-P	progressive neurologic disease	Hypokinetic	7.7	NA	35.7	5.8	5.902	1	1	1	dysarthria
D21	58	male	Stroke	neurovascular event	UUMN	6.6	5.76879	24.7	3.813	3.66667	2	2	2	dysarthria
D22	67	male	Stroke	neurovascular event	UUMN	4.9	NA	21.9	5.66667	5	2	2	2.5	dysarthria
D23	58	male	Hereditary spastic paraplegia	progressive neurologic disease	Ataxic	6.3	7.54694	30	4.11002	3.86349	1.5	2	1.5	dysarthria
D24	73	male	Stroke	neurovascular event	Hypokinetic	15.4	NA	24.8	6	5.66667	2	1.5	2.5	dysarthria
D25	48	male	ALS	progressive neurologic disease	Mixed	12.1	NA	31.8	7.66667	7	1	1.5	1	dysarthria
D26	61	male	Stroke	neurovascular event	Unspecified	13.3	NA	49.5	5.91	6.258	1	1	1.5	dysarthria
D27	76	male	PD＋stroke	other neuropathies	Mixed	5.7	5.74142	40.6	5.23903	5.28454	2	2	2	dysarthria
D28	79	male	Stroke	neurovascular event	Spastic	8.3	NA	9.3	2.87632	3.28969	3	3	3	dysarthria
D29	85	male	CVA	neurovascular event	UUMN	4.9	4.43657	25.7	5.3068	5.24143	2	2	2.5	dysarthria
D30	69	male	Stroke	neurovascular event	Ataxic	8.8	NA	37.1	3.517	3.443	2	3.5	2.5	dysarthria
D31	69	male	Stroke	neurovascular event	Mixed	14.3	11.448	35.4	6.33333	6	1.5	2.5	2	dysarthria
D32	76	male	Stroke	neurovascular event	Spastic	3.9	NA	33.3	2.28236	2.47831	4.5	4	4.33333	dysarthria
D33	74	male	Stroke	neurovascular event	UUMN	7.2	NA	34.2	3.244	3.801	2.5	2.5	2.5	dysarthria
D34	62	male	MSA-C	progressive neurologic disease	Mixed	4.3	NA	18.5	4.5	4.5	3.5	4.5	4.16667	dysarthria
D35	79	male	Stroke	neurovascular event	Unspecified	6.9	6.82169	41	5.64671	5.58567	1.5	1.5	1.5	dysarthria
D36	53	male	Stroke	neurovascular event	Flaccid	5	4.40097	28	6.33333	5.66667	2	1.5	2	dysarthria
D37	69	male	Stroke	neurovascular event	Ataxic	11.8	11.5376	45	5.679	5.029	2.5	2	2.5	dysarthria
D38	77	male	Stroke	neurovascular event	Ataxic	11.1	NA	22.8	4.396	4.563	2	2	2.5	dysarthria
D39	78	male	Myasthenia Gravis	progressive neurologic disease	Flaccid	4.9	NA	23.7	5.44872	5.10693	4	4	4.33333	dysarthria
D40	69	male	Stroke	neurovascular event	Flaccid	12.3	NA	36.4	6.79392	6.65557	1	1.5	1	dysarthria
D41	45	male	Stroke	neurovascular event	Mixed	13.1	NA	46.1	4.66667	5	2	2.5	2	dysarthria
D42	81	male	Stroke	neurovascular event	Flaccid	11.5	NA	32.7	4.50248	4.0384	1.5	1.5	1.5	dysarthria
D43	63	male	Stroke	neurovascular event	UUMN	6.6	NA	44.8	5.66667	5.33333	2	1.5	2.5	dysarthria
D44	68	male	Stroke	neurovascular event	Ataxic	5.3	NA	34.6	3.25203	3.30732	3	2.5	2.5	dysarthria
D45	86	female	Stroke	neurovascular event	UUMN	8.8	NA	28.5	5.66667	5.33333	1.5	2	1.5	dysarthria
D46	49	female	MSA-P	progressive neurologic disease	Hypokinetic	9.7	NA	34.1	3	3.66667	1.5	2	1.5	dysarthria
D47	68	female	Stroke	neurovascular event	Unspecified	18.3	14.8523	38.1	7.5	7.5	1.5	1.5	1.5	dysarthria
D48	85	female	Stroke	neurovascular event	UUMN	7	NA	27.7	6	5.33333	2	2.5	1.5	dysarthria
D49	81	female	Stroke	neurovascular event	Unspecified	9.2	NA	26.5	6	6.33333	1	2	1	dysarthria
D50	69	female	PD	progressive neurologic disease	Hypokinetic	13	NA	34.5	2.33333	3.33333	2.5	2	2.5	dysarthria
D51	62	female	ALS	progressive neurologic disease	Mixed	8.4	NA	32.1	6.275	6.071	1.5	1.5	1.5	dysarthria
D52	71	female	MSA-P	progressive neurologic disease	Hypokinetic	8.9	11.6994	17.7	5.559	4.529	2	2	2	dysarthria
D53	59	female	Stroke	neurovascular event	Ataxic	6.7	NA	42	5.33333	5	1.5	1.5	1.5	dysarthria
D54	51	female	Stroke	neurovascular event	UUMN	11.4	9.6356	23.4	6.552	6.172	1.5	1.5	1.5	dysarthria
D55	60	female	SCA	progressive neurologic disease	Ataxic	9.6	NA	38	4	4	2	2.5	2	dysarthria
D56	34	female	Stroke	neurovascular event	Mixed	12.8	12.7588	43.7	6.84284	6.6496	1	1.5	1.5	dysarthria
D57	84	female	Stroke	neurovascular event	Unspecified	9.7	NA	22.6	4.9505	5.05801	1	1.5	1	dysarthria
D58	38	female	Stroke	neurovascular event	Unspecified	14.3	NA	37.1	6.66223	6.62252	1	1.5	1	dysarthria
D59	75	female	Guillain-Barré syndrome	other neuropathies	Flaccid	8	9.50542	15.1	5.867	6.25	1.5	1.5	1.5	dysarthria
D60	50	female	Catatonia syndrome	other neuropathies	Mixed	7.5	NA	20.6	4.23646	3.97422	1.5	2	2	dysarthria
D61	79	female	Stroke	neurovascular event	Spastic	6.5	NA	13.3	3.63997	4.57158	2	2.5	2	dysarthria
D62	80	female	Myasthenia Gravis	progressive neurologic disease	Flaccid	4.1	NA	14.2	4.97793	4.86855	3.5	4.5	4	dysarthria
D63	24	female	Dystonia	other neuropathies	Hyperkinestic	9	NA	41.9	2.5	2.5	2.5	2.5	2.5	dysarthria
C1	76	male	After Esophagectomy	neurologically normal	Normal	5.2	NA	13.7	4.759	5.6	2	2	2	Normal
C2	69	male	NA	neurologically normal	Normal	9.1	NA	45.3	7.106	7	1	1	1	Normal
C3	22	male	NA	neurologically normal	Normal	22.3	NA	48.7	9.308	9.1	1	1	1	Normal
C4	22	male	NA	neurologically normal	Normal	14.9	NA	73.3	8.8	9	1	1	1	Normal
C5	22	male	NA	neurologically normal	Normal	17.7	NA	49.9	7.5	7.5	1	1	1	Normal
C6	22	male	NA	neurologically normal	Normal	15.4	NA	46.9	7.4	7.4	1	1	1	Normal
C7	22	male	NA	neurologically normal	Normal	9.4	NA	38.7	7.1	7.1	1	1	1	Normal
C8	22	male	NA	neurologically normal	Normal	10.1	NA	51.7	8.2	8.4	1	1	1	Normal
C9	22	male	NA	neurologically normal	Normal	12.3	NA	43.7	9	8.9	1	1	1	Normal
C10	19	male	NA	neurologically normal	Normal	10.4	NA	46.6	7.5	7.3	1	1	1	Normal
C11	20	male	NA	neurologically normal	Normal	10.9	NA	28.7	8.3	8	1	1	1	Normal
C12	22	male	NA	neurologically normal	Normal	11	NA	48.7	7.5	7.6	1	1	1	Normal
C13	32	male	NA	neurologically normal	Normal	11.4	NA	56.7	8.6	8.5	1	1	1	Normal
C14	26	male	NA	neurologically normal	Normal	9.9	NA	50.9	6.939	7.1	1	1	1	Normal
C15	85	female	Hip fractures	neurologically normal	Normal	12.1	NA	30.2	6.044	6.1	1.5	1.5	1.5	Normal
C16	21	female	NA	neurologically normal	Normal	9.9	NA	34.3	9.6	9.6	1	1	1	Normal
C17	21	female	NA	neurologically normal	Normal	10.3	NA	48.7	9.6	9.5	1	1	1	Normal
C18	21	female	NA	neurologically normal	Normal	8.5	NA	42.1	9.1	9.2	1	1	1	Normal
C19	21	female	NA	neurologically normal	Normal	11.7	NA	44.7	9.1	8.2	1	1	1	Normal
C20	21	female	NA	neurologically normal	Normal	7.3	NA	26.4	7.8	7.8	1	1	1	Normal
C21	21	female	NA	neurologically normal	Normal	8.9	NA	47.2	7.5	7.6	1	1	1	Normal
C22	21	female	NA	neurologically normal	Normal	11.9	NA	40.8	6.8	6.8	1	1	1	Normal
C23	22	female	NA	neurologically normal	Normal	18.5	NA	33	8.525	8.4	1	1	1	Normal
C24	23	female	NA	neurologically normal	Normal	16.1	NA	46.4	8.2	8.2	1	1	1	Normal
C25	22	female	NA	neurologically normal	Normal	10.9	NA	36.2	6.47059	6.2	1	1	1	Normal
C26	22	female	NA	neurologically normal	Normal	13.7	NA	31.7	6.3	6.4	1	1	1	Normal
C27	21	female	NA	neurologically normal	Normal	11.3	NA	27.8	7.5	7.6	1	1	1	Normal
C28	21	female	NA	neurologically normal	Normal	12.3	NA	36.8	6.3	6.1	1	1	1	Normal
C29	32	Female	NA	neurologically normal	Normal	9.7	NA	44.9	7.8	7.9	1	1	1	Normal
C30	45	female	NA	neurologically normal	Normal	10.2	NA	31.8	7.5	7.4	1	1	1	Normal
